# Supplementary material for: Final Subcortical Motor Mapping Threshold and Overall Survival After Motor-Eloquent Glioblastoma Resection: Exploratory Analysis of Residual Fluorescence at the Motor Boundary
Source: Cancers (Basel). 2026 May 27;18(11):1741. doi: 10.3390/cancers18111741 (PMC13255964; doi:10.3390/cancers18111741)
Supplement: Supplementary file 1 [file cancers-18-01741-s001.zip]

Archive with 1 entries (1 files):
- cancers-4304769-supplementary.xlsx
