# Supplementary material for: Final Subcortical Motor Mapping Threshold and Overall Survival After Motor-Eloquent Glioblastoma Resection: Exploratory Analysis of Residual Fluorescence at the Motor Boundary
Source: Cancers (Basel). 2026 May 27;18(11):1741. doi: 10.3390/cancers18111741 (PMC13255964; doi:10.3390/cancers18111741)
Supplement: Supplementary file 1 [file cancers-18-01741-s001.zip › cancers-4304769-supplementary.xlsx]

## Sheet: Table S1
Supplementary Table S1. Cox proportional hazards regression models for overall survival
Full regression output for parsimonious and fully adjusted Cox models, including beta coefficients, standard errors, hazard ratios, 95% confidence intervals, and p-values.
The parsimonious model was adjusted for age and temozolomide exposure. The fully adjusted model additionally included sex, extent of resection, and radiotherapy regimen. Cox models fitted with Breslow handling of ties.
Model	Variable	Beta coefficient	Standard error	Hazard ratio	95% CI lower	95% CI upper	p-value
Parsimonious model
	Final stimulation threshold >5 mA (vs ≤5 mA)	-1.05738	0.440152	0.347366	0.146599	0.823086	0.0162923
	Age (per year)	0.028728	0.0232068	1.02914	0.983383	1.07704	0.215748
	Temozolomide exposure (any vs none)	-1.70909	0.662175	0.181031	0.0494434	0.662822	0.00985083
Fully adjusted model
	Final stimulation threshold >5 mA (vs ≤5 mA)	-1.43233	0.505798	0.238752	0.0885954	0.643402	0.00462832
	Age (per year)	0.0391609	0.0260837	1.03994	0.988109	1.09449	0.133264
	Temozolomide exposure (any vs none)	-1.96687	0.728867	0.139895	0.0335265	0.583733	0.00696481
	Sex (female vs male)	0.492303	0.446757	1.63608	0.681592	3.92721	0.270484
	Extent of resection (per 1%)	-0.022357	0.0215113	0.977891	0.937519	1.02	0.298658
	Radiotherapy regimen (45/15 vs 60/30)	0.898053	0.650359	2.45482	0.686172	8.78225	0.167323
Coding: final stimulation threshold coded as >5 mA vs ≤5 mA; temozolomide exposure coded as any concurrent and/or adjuvant treatment vs none; sex coded as female vs male; radiotherapy coded as 45 Gy/15 fractions vs 60 Gy/30 fractions.
